# Supplementary material for: Barriers and Facilitators to Implementing Digital Health Technologies for Remote Management of NCDs in Rural Areas: Mixed Methods Systematic Review
Source: J Med Internet Res. 2026 Jul 31;28:e93875. doi: 10.2196/93875 (PMC13427061; doi:10.2196/93875)
Supplement: Multimedia Appendix 2 [file jmir-v28-e93875-s002.xlsx]

## Sheet: README
README (formatting only)
This workbook was formatted for readability only. No cell contents were changed.
Formatting applied to all data sheets:
• Auto-fit approximate column widths based on content length
• Wrap text in all cells
• Freeze top row (A2) to keep first row visible when scrolling
• Enable AutoFilter across the used range
Processed on: 2026-02-19 01:59:24
Processed sheets:
- Sheet1

## Sheet: Sheet1
	methods									methods				findings						findings
	general study information													qualitative frame components						qualitative frame components
	lead author, year	Title	country	study design	study population description	data collection years	sample size	Any framework/model used for the study	Technology type	NCD condition	target population of dht	target setting/pilot setting	additional notes	TECHNOLOGY/INNOVATION						OUTTER SETTING						INNER SETTING						INDIVIDUALS						IMPLEMENTATION
				words	copy paste population							community, hospital , outpatient clinic etc.		factor	focus of factor- uptake or implementation related	barrier or facilitator	qualitative or quantitative	qualitative description	quantitative estimate of proportion	factor	focus of factor- uptake or implementation related	barrier or facilitator	qualitative or quantitative	qualitative description	quantitative estimate of proportion	factor		barrier or facilitator	qualitative or quantitative	qualitative description	quantitative estimate of proportion	factor		barrier or facilitator	qualitative or quantitative	qualitative description	quantitative estimate of proportion	factor		barrier or facilitator	qualitative or quantitative	qualitative description	quantitative estimate of proportion
EXTRACTOR NAME														report single factor seperate	was the factor related to dHT uptake or implementation	(binary)	was it evaluated qualitatively or quantitatively	qualitative findings copy/paste	this is a % reduction, or %facilitated, or %	report single factor seperate	was the factor related to dHT uptake or implementation	(binary)	was it evaluated qualitatively or quantitatively	qualitative findings copy/paste	this is a % reduction, or %facilitated, or %	report single factor seperate		(binary)	was it evaluated qualitatively or quantitatively	qualitative findings copy/paste	this is a % reduction, or %facilitated, or %	report single factor seperate	was the factor related to dHT uptake or implementation	(binary)	was it evaluated qualitatively or quantitatively	qualitative findings copy/paste	this is a % reduction, or %facilitated, or %	report single factor seperate		(binary)	was it evaluated qualitatively or quantitatively	qualitative findings copy/paste	this is a % reduction, or %facilitated, or %
Serine	Gong, 2021	The Implementation of a Primary Care-Based Integrated Mobile Health Intervention for Stroke Management in Rural China: Mixed-Methods Process Evaluation	China	MMR	Village doctors, patients, other stakeholders	not-reported		Yes	Mobile application with daily voice messages	Stroke	Stroke patients	Rural villages	Findings have different components. our SR related results are on Table 4	Perceived benefits	implementation	facilitator	Qual	“I received it (voice message) every day. I seldom had a phone call, but I receive your message every day.		Implementation cost	implementation	barrier	Qual	“It is quite important to identify how the cost could be sustainably covered. Maybe the program could be integrated with public health programs or other existing programs. It is hard to allocate funding if there is no support from the county or above authorities		face-to-face communication between providers and participants	Uptake	facilitator	Qual	face-to-face communication between providers and participants about the content of voice messages facilitated the general adoption and acceptance of the voice message component		Patients’ needs and willingness in improving health	Implementaiton	facilitator	Qual
														Free at no cost	implementation	facilitator	Qual	I learn things from listening to it, and there is no cost. “I can receive it every day. It was useful for me. I put my phone near my bed. It reminds me of taking medicines and do exercise. It (voice messages) told me many knowledges and I followed it.			uptake	barrier	Qual			Support and quality control from township physicians	Implementation	facilitator	Qual			Participants’ low awareness, adherence or cooperation	Implementaiton	barrier	Qual	“For some patients, they don’t give enough attention to it. You call them several times, but they do not come. For some people who are elderly or have low awareness, they don’t care it too much. You have to visit them and let them know the importance.”—Village doctor
														Simplicity in content and dispatch way	implementation	facilitator	Qual				uptake	barrier	Qual			Pre-existing heavy workload and competing programs	Implementation	barrier	Qual			Perceived cost-benefits on patients and providers	Implementaiton	facilitator	Qual
														Nudges and suggestions from village doctors	implementation	facilitator	Qual									Technical difficulties (unstable internet access)	Implementation	barrier	Qual	“Sometimes, the internet was not stable, and the data cannot be uploaded. Thus, it is better to take the information down and then upload later.”—Village doctor 5,		Providers' Knowledge, capabilities and confidence gained from training	Implementation	facilitator	Qual	“The training sessions were helpful. I learned some new knowledge, which is helpful in my work.
														Phone ownership and use pattern	implementation	barrier	Qual	“I have received voice messages, but not every day. Sometimes, I went out but didn’t bring my phone with me; then I could not receive the messages.”								Integration with other services	Implementation	facilitator	Qual	"This program should be integrated with other activities in both urban and rural settings. Such as the program should be integrated with the basic public health services so that the program could get more policy support.”		Perceived benefits on residents and themselves	Implementation	facilitator	Qual	“The financial compensation did not attract me at all. I participated because the township physicians invited me and said this program is good for our residents and I could also learn a lot from the program.”
														Lacking individualized contents to meet	implementation	barrier	Qual	“I don’t use the phone quite often. I don’t know how to use it. My phone shared with my family members. When it put here, I could listen to it; otherwise, I cannot. I have received some…. There was once when I clicked the button, but I cannot hear it.									Uptake	barrier	Qual			Perceived credibility from the top-down approach	Implementation	facilitator	Qual
														Hearing problems	implementation	barrier	Qual	“Some people they seldom pick up phone calls. Especially the elderly, they have hearing issues, and they cannot pick up the call.”									Uptake	barrier	Qual			Poor technology literacy	Implementation	barrier	Qual	“At the beginning, I wasn’t too familiar with the app and the procedure, but I grasp the skills and could deliver follow-up visits smoothly after several rounds (of monthly visits).”—Village doctor 1,
														App standardized procedures	implementation	facilitator	Qual	“Before the program, I delivered services to patients, but there is no standard. I am now delivering follow-up visits by following the app. It is simple and comprehensive. The focus is not on the diagnosis, but on follow-up visits to communicate about their conditions. Having this procedure is helpful.”—Village doctor 1														Lacking needs and motivations in specific tasks	Implementation	barrier	Qual	“It (APP) reminded the date of follow-up visits for each patient, but I started follow-up visits before the system reminds me. It could be useful, but I don’t need it.”— Village doctor 5,
Serine	Greer and Abel, 2022	Exploring Feasibility of mHealth to Manage Hypertension in Rural Black Older Adults: A Convergent Parallel Mixed Method Study	US	MMR	Patients	not-reported		Yes	Smartphone	Hypertension	Patient with Hyperentaion																					Behavioural intention	Uptake	facilitator	Quant		With the Technology Acceptance Model, perceived ease of use was significantly correlated with behavioral intention (r = 0.654, p < 0.000) a
																																Perceived usefulness	Uptake	facilitator	Quant		Perceived usefulness (r = 0.585, p < 0.001), while behavioral intention was negatively associated with age r = −0.047 (p=0.009).
																																Age	Uptake	barrier	Quant		1) behavioral intention was negatively associated with age r = −0.047 (p=0.009) 2) After stratified by age, data revealed younger participants aged 50–66 years used technology to the fullest. However, older participants (67–87 years) did not use technology, had no intention to use technology (email, text messaging, or a computer), and replied “no” when asked if they needed help using technology
Serine	James, 2016	Diabetes Educators: Perceived Experiences, Supports and Barriers to Use of Common Diabetes-Related Technologies	Australia	Qualitative ethnographic	Diabetes educators (healthcare provider)	June - August 2014		no	Continuous subcutaneous insulin infusion (CSII)	Type 1 diabetes	Patients with T1D	unknown		Device cost	uptake	barrier	Qual	The absence of government CSII device support after age 18 years resulted in some patients being unable to replace and so continuing to use old and defective equipment. Participants felt obliged to support patients with minimally functioning devices.		Not proper reimbursement	uptake	barrier	Qual	Limitations to Australian government Medicare rebates meant that many private DE practitioners were unpaid for much of the work they undertook. This acted as a barrier toward further involvement with CSII		Insufficient staffing	Uptake	barrier	Qual			Old school specialists with old views on technology	Uptake	barrier	Qual	Medical staff who had qualified from medical school years earlier were viewed particularly negatively when considering their views toward use of apps and CSII. Especially in community and general practice settings, little hands-on support was available to DEs for CSII		Lack of systematic processes	Uptake	Barrier	Qual	lack of systematic processes for determining the balance of benefit and risk from device use for individual patients. Often DEs were expected to take responsibility to gate keep this technology without formal organizational policy or professional guidance
														Flexibility and adoptability of app	uptake	barrier	Qual	Participants expressed their frustration that apps were not available across all brands and models of smartphones and tablets.		Lack of funding	uptake	barrier	Qual	There was concern at lack of funding for on-call DE staffed services to provide advice in emergencies for CSII and CGM users outside of office hours: device failure, acute diabetes-related complications, and sick-day management,		Lack of staff skilled in the technology	Uptake	barrier	Qual												Qual
														Technology advances	uptake	barrier	Qual	Participants faced challenges staying updated on CSII and CGM device advancements, primarily relying on company-provided information. They found it hard to manage routine software updates due to download barriers, organizational obstacles, and computer firewalls. Similar issues arose with app updates, compounded by their growing numbers and associated workload.		Lack of access to WiFi	uptake	barrier	Qual
Serine	Kirkland, 2023	Diabetes Remote Monitoring Program Implementation: A Mixed Methods Analysis of Delivery Strategies, Barriers and Facilitators	US	MMR	Clinical staff			Yes	cellularly enabled remote monitoring device	Diabetes	Patients with diabetes	Rural communities								access to technology (cell phones, internet access, comfort with technology)	implementation	barrier	Qual	some clinics perceived that access to technology (cell phones, internet access, comfort with technology) represented communication barriers that impacted program feasibility, representing a true digital divide.		Teamwork and communication within the clinic	Implementation	facilitator	Qual	Teamwork and communication within the clinic were viewed as important to program delivery, but clinics varied in the ways they assembled teams around the program. Respondents commonly reported that it took time to establish implementation practices after trialing varied roles and strategies. Regardless of the approach taken by teams, all clinics highlighted the importance of communication for tim…		Patient demand	Implementation	facilitator	Qual			Time	Implementation	Barrier	Quant	The top barrier was time, endorsed by three of five (60%) of clinics
																				clinic commitment	Implementation	facilitator	Both	Patient demand and clinic commitment to address uncontrolled diabetes represented key drivers of implementation. All clinics reported high demand for a program such as TACM-2. Due to high rates of diabetes, lack of insurance, and poverty in the rural and underserved communities, patients experience barriers to blood glucose monitoring that TACM-2 addresses, including expense of testing supplies a…		Staff perceptions about the suitability of the program to address patient needs	Implementation	facilitator	Qual	Reflections included staff perceptions about the suitability of the program to address patient needs as well as consideration of the program's fit within clinic workflows. Generally, respondents emphasized that the program was a good match as it focused on meeting high-risk patients' needs
																				diabetes management and reporting guidelines	implementation	facilitator		Several external factors, including diabetes management and reporting guidelines, were considered influential to TACM-2 delivery. Various guidelines were followed for quality initiatives and care goals, and two free clinics directly described how the program facilitated adherence to quality initiatives (e.g., HgbA1c levels). The TACM-2 portal for data monitoring and reporting allowed clinics to e…		Resoures: staffing, space, and supplies	Implementation	facilitator	Qual	The following factors were considered a major or moderate barrier in only one clinic each: having designated staff to coordinate		Low educational attainment, low literacy levels, and language barriers	Implementation	barrier	Qual	Low educational attainment, low literacy levels, and language barriers were described as challenges to device training.
																										Small number of staff and high rates of turnover	Implementation	barrier	Qual	Having a small number of staff and high rates of turnover were reported as common challenges to TACM-2 delivery in all free clinics and FQHCs, and retraining efforts drained clinic resources.
Serine	Kobe, 2020	Implementation of an Intensive Telehealth Intervention for Rural Patients with Clinic-Refractory Diabetes	US	MMR	Patients	not-reported	230	Yes	Telemonitoring	Type 2 diabetes	Patinet with unctonrolled T2D	Rural communities		Tailored delivery to meet local needs	Implementation	Facilitator	Both																					Strong leadership	Implementation	Facilitator	Qual	Strong leadership at implementation sites and collaboration with key stakeholders
																																						Collaboration with stakeholders	Implementation	Facilitator	Qual	Early assessment of site readiness and uptake barriers, tailored delivery to meet local needs, cultivation of relationships with local champions, and collaboration between implementation sites, the intervention has high potential for sustainment. We have encouraged site feedback to guide future implementation, which has led to development of the maintenance protocol and improved ease of engagemen…
																																						Tailored delivery to meet local needs	Implementation	Facilitator	Both
																																						Site feedback	Implementation	Facilitator	Both
																																						Assessment of site readiness and uptake barrier	Implementation	Facilitator	Both
																																						Relationships with local champions	Implementation	Facilitator	Qual
Serine	Peng, 2016	Exploring the Challenges and Opportunities of Health Mobile Apps for Individuals with Type 2 Diabetes Living in Rural Communities	US	Qualitative	Patients			no	Mobile apps	Type 2 diabetes	Patients with diabetes	rural communities														Tengible rewards for patients	Uptake	facilitator	Qual	They stated that they would be more likely to stay engaged with the app over time if they received tangible rewards, such as gift cards, cash, reduction in health insurance premiums, or other monetary incentives. One participant said, “Each time you try, you get the points. And if these points can be converted to something else. Because you know, you're not really working for the badge but if the…		technical literacy of patients	Uptake	barrier	Qual	“I've never used it [these apps] because I never got it to work the way I wanted it to”
																										Not being inforced by the healthcare providers	Uptake	barrier	Qual	some participants did not use any tools for self-management because their doctor did not ask them to
																																unwillingness to hold accountability	Uptake	barrier	Qual	some participants acknowledged that they did not use apps or other tools for self-management because they did not want to be accountable for their behaviors. “There's that whole accountability piece. If I'm doing this … then I'm going to have to pay more attention. I want to eat my candy or my doughnut or whatever the case is”
																																Not knowing about available apps	Uptake	barrier	Qual
																																required time and effort to use the apps	Uptake	barrier	Qual	One female participant who had a diabetes self-management app shared that using the app over time became burdensome and annoying because it repeatedly asked her to enter information.
Serine	Cherry, 2015	Expanding stroke telerehabilitation services to rural veterans: a qualitative study on patient experiences using the robotic stroke therapy delivery and monitoring system program	US	Qualitative	Patients and their caregivers		10 IDI	no	Telerehabilitation/Wearable device	Stroke	Patients with stroke	rural communities		Participants sense of control over the device/therapy	uptake	Facilitator	Qual	Due totheconvenienceofbeingable touse thedevice intheir homes,participantsgainedasenseofcontrolover thescheduling oftheirtherapy.Oneuserexpresseditlikethis,‘‘Icanstopitand gobacktoit.														direct positive experience with control of symptoms and related benefits	Uptake	facilitator	Qual	Caregivers discussed how increased independence has improved the mood of veterans. One caregiver recalled that her husband’s depression had improved through the use of the device.
														The ability to use the device in the home (over in person therapy)	uptake	Facilitator	Qual	The ability to use the device in the homewas also very importantbecauseof themultiplebarriersthatparticipantsfaced duetotheiroftenremotelocations.Theparticipantsexpressedthe convenience of using the devices in their homes rather than travelingtotherapy.
														Size and placement of the device,	uptake	barrier	Qual	One of the complaints about the devices was their size and weight, and the resulting difficulty of moving them around the home as a result.
														Technical difficulties, and wearing and adjusting the device	uptake	barrier	Qual
Serine	Jones, 2023	Use of Cellular-Enabled Remote Patient Monitoring Device for Hypertension Management in Pregnant Women: A Feasibility Study	US	Qualitative	Patients	not clear		no	Cellular-Enabled Remote Patient Monitoring Device		Pregnant women with hypertension			BP being remotely monitored by a health professional rather than exclusively by the patients themselves	uptake	Facilitator	Qual	They liked this because it placed the responsibility of responding to a high reading on a trained professional rather than the patients themselves. Several participants liked their BP being remotely monitored because they either would not have taken their BP otherwise or did not feel confident interpreting their own results. One participant said, “I definitely wouldn’t have taken it on my own, pr…														Participants feeling Empowerment	Uptake	facilitator	Qual	Participants felt that they were better able to care for themselves and their health because they were aware of their BP when using the device. One participant said, “I feel like it just made me more aware and conscious of the things that I was allowing to stress me out.” Other participants said, “I had an opportunity to keep an eye on my health,” and “Since I was pregnant at the time and was exp…
														Convenient use	uptake	Facilitator	Qual	Participants liked that they could use the device anywhere because it is cellular-enabled and does not have to be connected to the internet to transmit readings. One participant said, “I was able to take it everywhere with me.”
														The ability to use the device in the home (over in person therapy)	uptake	Facilitator	Qual	Participants also liked that they did not have to go into a clinic or hospital to have their BP read, and instead, could do it from home. One participant said, “I mean, if it wasn’t for the reading being able to be sent directly to ya’ll, I would have to come into [city name] probably quite more often during the week instead of just sitting at home and relaxing.” Some liked that they did not have…
														Easy to Use	uptake	Facilitator	Qual	Many participants described the device as “easy to use” or “self-explanatory.”
														distrust or lack of trust in the device accuracy	uptake	Barrier	Qual
Serine	Jeffrey, 2019	Mobile phone applications and their use in the self-management of Type 2 Diabetes Mellitus: a qualitative study among app users and non-app users	Australia	Qualitative	Patients/app users		30 IDI	Yes	Mobile apps	T2D	Patients with T2D	rural community		Technological issues: app failing to work as intended (e.g. connectivity ongoing issue), not being user friendly, difficult to navigate	uptake	Barrier	Qual	Technological issues were the most common problem of the app, and included technology failing, not being userfriendly or difficult to navigate. Issues with technology failure included connectivity, such as Bluetooth connection, and the app crashing.		Internet connectivity	uptake	barrier	Qual			Interaction with health-care professionals	Uptake	Facilitator	Qual	Recommendation by healthcare profession well received. Others stated they would use an app if their GP would recommend it. Healthcare professional discussing app use encouraged self-reflection on diabetes management		Not knowing about available apps	Uptake	barrier	Qual
														cost of app, font size	uptake	Barrier	Qual															Not having thought of using an app for self management before	Uptake	barrier	Qual
														App user-friendly: easy navigation, clear designs, intuitive technology	uptake	Facilitator	Qual															Self-perception of diabetes: not being so bad, or current care being sufficient	Uptake	barrier	Qual
														Convenient use	uptake	Facilitator	Qual															Self-perception of technological literacy	Uptake	barrier	Qual
																																Health literacy and technical literacy	Uptake	facilitator	Qual
Serine	Moloczij, 2015	Is telemedicine helping or hindering the delivery of stroke thrombolysis in rural areas? A qualitative analysisa	Australia	Qualiative	Medical and nursing staff	not reported		no	Telemedicine	Stroke				technical problems	uptake	Barrier	Qual	Participants reported that health professionals must have confidence in the telemedicine system and that it would need to work every time. ‘It is time consuming; it’s a pain to use.’								telemedicine infrastructure	Uptake	Facilitator	Qual	the telemedicine infrastructure was perceived as both a potential barrier and a facilitator to clinical utilisation.		Clinician confidence & beliefs about telestroke value	Uptake	barrier	Qual	The value clinicians attributed to telemedicine varied substantially according to their own experience and confidence in managing acute stroke, particularly thrombolysis. Staff with greater stroke expertise often perceived that specialist input via telemedicine was unnecessary. One senior ED doctor explained that telemedicine added limited value to their decision-making, stating, “What are we goi…
Serine	Li, 2022	Community Health Worker-Led mHealth-Enabled Diabetes Self-management Education and Support Intervention in Rural Latino Adults: Single-Arm Feasibility Trial	US	Quantiative	Patients			Yes	Complex mHealth - app, video or phone calls, remote monitoring	Diabetes	Patients with Diabetes	rural community clinics		Technical problems from patients side	implementation	Barrier	Quant	“technical” for weight self-monitoring was among the most reported barriers by the patients														Motivation to use	Implementation	barrier	Quant	The most reported barriers were “motivation” for food logging, “time” for exercise self-monitoring, and “forgetfulness” for blood glucose self-monitoring.
																																Forgetfulness	Implementation	barrier	Quant
																																Time	Implementation	barrier	Quant
																																Major life events	Implementation	barrier	Quant
Serine	Livet, 2021	Feasibility of a CMM telepharmacy service for patients with diabetes in rural and underserved communities: Preliminary results	US	MMR	Implementation stakeholders; clinic staff, providers			Yes	Telepharmacy	Diabetes	Patients with Diabetes	Rural clinics														Establishing and adjusting workflows	Implementation	Facilitator	Qual	First, establishing and adjusting workflows that clearly outline the tasks andresponsibilitiesinvolvedwithdeliveryoftheservicewasdeemedcritical. These workflows should also incorporate strategies for patient no-shows.
																										Ongoing communication with and assistance from the project team	Implementation	Facilitator	Qual	Second, the importance of remaining adaptable and flexible as the new service was being piloted was highlighted by clinic stakeholders. Ongoing communication with and assistance from the project team was identified as essential to success.
																										Ongoing patient outreach and engagement	Implementation	Facilitator	Qual	Third, carefully attending to patient outreach and engagement throughout the uptake process was noted as an important learning. Being flexible with service delivery mode (eg, phone, video), creating patient outreach scripts that include information on the differences between a community and clinical pharmacist, and establishing formal outreach and follow-up scheduling procedures were highly recom…
																										Anticipate and prepare for technology-related problems that may arise	Implementation	Facilitator	Qual	Fourth, preparing for the inevitable technology issues and maximizing technology use to facilitate communication among pharmacists, clinics, and patients were highlighted as lessons learned.
																										DHT service be embedded as another offering, alternative to interested patients	Implementation	Facilitator	Qual	Finally, to facilitate integration and sustainability of the new service into the clinic, it was suggested by one champion that the service be embedded as another offering by the clinic opened to all interested patients.
Serine	Vedanthan, 2015	Usability and Feasibility of a Tablet-Based Decision-Support and Integrated Record-Keeping (DESIRE) Tool in the Nurse Management of Hypertension in Rural Western Kenya	Kenya	Qualitative	rural clinicians (nurses and clinical officers) involved in the program			no	mHealth	Hypertension	rural clinicians for the management of patients with hypertension	Rural dispansery		Technical issues: hardware crashing, software problemes	implementation	Barrier				Sustained electricity	implementation	facilitator	Qual	Electricity was reported as reliable in all of the clinics. Nurses did not experience any issues with charging the tablets or problems with tablet battery life		Administrative issues	Implementation	Barrier	Qual	Administrative issues served as barriers to the uptake and utilization of the DESIRE tool. Various administrative requirements and regulations involved with the process of tablet procurement led to delays that resulted in a substantial time lag between training and implementation. This led to the need for repeat training and may have also affected morale of the dispensary nurses. In addition, tra…		Network with colleagues who had experience in DHT implementation	Implementation	facilitator	Qual	Program managers found the experience of their colleagues in the development and implementation of other mHealth programs to be a helpful facilitator. They were able to consult with colleagues in other AMPATH programs using mobile technology to help troubleshoot when technical issues arose.
														Not user friendly design	implementation	Barrier										Heavy nurse workload	Implementation	Barrier	Qual	Nurses frequently stated that the dispensaries where they work are extremely busy with many patients and various other competing obligations, including management of other clinical conditions, which have affected the implementation of DESIRE. In addition to using the tablet to manage hypertension, they are required to submit monthly reports on paper to the Kenyan Ministry of Health . The administ…
																										Lack of IT expertise	Implementation	Barrier	Qual
																										Continuous training and support for the users to improve the skills to use the tool	Implementation	Facilitator	Qual
Serine	Newell, 2017	Design and Initial Results of the Minneapolis Heart Institute TeleHeart Program	Canada	Qualitative/ethnography	n/a			no	Telehart/telehealth; videoconference	Cardiovascular	n/a	rural medical facilities (not specified)								Payment of telehealth visits and specifically the Medicare reimbursement	uptake	barrier	Qual			Ongoing communication	Implementation	Facilitator	Qual	Open and honest communication and feedback between local providers, administrators, and the MHI team with ongoing feedback and quality assurance								Quality of care	Implementation	Barrier	Qual	Would care be as high of quality as an in-person visit? Would outreach sites be receptive to this care model—viewing it as acceptable quality for their patients?
																																						Financial risks and benefits	Implementation	Barrier	Qual	What are the financial risks and benefits to the rural site, the patient, and the cardiology group?
Based on their similarities, the DHTs can be grouped as follows:
Mobile Health Applications:
Mobile application with daily voice messages
Mobile apps (multiple mentions)
Remote Monitoring Devices:
Cellularly enabled remote monitoring device
Cellular-Enabled Remote Patient Monitoring Device
Telehealth and Telemedicine:
Telemonitoring
Telemedicine
Telehealth (includes videoconference)
Telepharmacy
Wearable Devices:
Telerehabilitation/Wearable device
Other Technologies:
Smartphone
Continuous subcutaneous insulin infusion (CSII)
Complex mHealth (combination of app, video or phone calls, and remote monitoring)
